# Supplementary material for: Research Trends in Microbial Remediation of Heavy Metal-Contaminated Soils: A Bibliometric Analysis
Source: Microorganisms. 2026 May 17;14(5):1140. doi: 10.3390/microorganisms14051140 (PMC13209943; doi:10.3390/microorganisms14051140)
Supplement: Supplementary file 1 [file microorganisms-14-01140-s001.zip]

Archive with 1 entries (1 files):
- microorganisms-4300880-supplementary.pdf
